# Supplementary material for: Selection Gain of Maize Haploid Inducers for the Tropical Savanna Environments
Source: Plants (Basel). 2021 Dec 19;10(12):2812. doi: 10.3390/plants10122812 (PMC8706992; doi:10.3390/plants10122812)
Supplement: Supplementary file 1 [file plants-10-02812-s001.zip]

Archive with 1 entries (1 files):
- plants-1520855-supplementary.pdf
